# Supplementary material for: Describing and Sharing Molecular Visualizations Using the MolViewSpec Toolkit
Source: Curr Protoc. Author manuscript; Available in PMC 2025 Jul 1. (PMC11338654; doi:10.1002/cpz1.1099)
Supplement: Supinfo [file NIHMS2006255-supplement-Supinfo.zip]

Archive with 11 entries (11 files):
- annotations-1h9t.bcif
- annotations-1h9t.cif
- annotations-1h9t-annotations.json
- annotations-1h9t-components.json
- protocol1.msvj
- protocol1.py
- protocol2.mvsj
- protocol2.mvsx
- protocol2.py
- protocol3.msvj
- protocol3.py
