# Supplementary material for: Describing and Sharing Molecular Visualizations Using the MolViewSpec Toolkit
Source: Curr Protoc. Author manuscript; Available in PMC 2025 Jul 1. (PMC11338654; doi:10.1002/cpz1.1099)
Supplement: Supinfo [file NIHMS2006255-supplement-Supinfo.zip › annotations-1h9t.cif]

data_1h9t_annotations

loop_
_components.label_asym_id
_components.component
A Protein
B Protein
C DNA
D DNA
E Gold
H Gold
F Chloride
G Chloride
I Chloride

loop_
_annotations.label_asym_id
_annotations.beg_label_seq_id
_annotations.end_label_seq_id
_annotations.color
_annotations.label
_annotations.group_id
A    9   83  '#dd6600'  'DNA-binding'          .
A   84  231  '#008800'  'Acyl-CoA binding'     .
B    9   83  '#cc8800'  'DNA-binding'          .
B   84  231  '#008888'  'Acyl-CoA binding'     .
C    .    .  '#1100aa'  'DNA X'                .
D    .    .  '#dddddd'  'DNA Y'                .
E    .    .  '#ffff00'  'Gold'                 .
H    .    .  '#ffff00'  'Gold'                 .
F    .    .  '#00dd00'  'Chloride'             .
G    .    .  '#00dd00'  'Chloride'             .
I    .    .  '#00dd00'  'Chloride'             .
A   57   57  'red'      'Ligand binding site'  1
A   67   67  'red'      'Ligand binding site'  1
A  121  121  'red'      'Ligand binding site'  2
A  125  125  'red'      'Ligand binding site'  2
A  129  129  'red'      'Ligand binding site'  2
A  178  178  'red'      'Ligand binding site'  3
A  203  205  'red'      'Ligand binding site'  2
B  121  121  'red'      'Ligand binding site'  4
B  125  125  'red'      'Ligand binding site'  4
B  129  129  'red'      'Ligand binding site'  4
B  203  205  'red'      'Ligand binding site'  4
