# Supplementary material for: Describing and Sharing Molecular Visualizations Using the MolViewSpec Toolkit
Source: Curr Protoc. Author manuscript; Available in PMC 2025 Jul 1. (PMC11338654; doi:10.1002/cpz1.1099)
Supplement: Supinfo [file NIHMS2006255-supplement-Supinfo.zip › annotations-1h9t-annotations.json]

{
    "label_asym_id": ["A", "A", "B", "B", "C", "D", "E", "H", "F", "G", "I", "A", "A", "A", "A", "A", "A", "A", "B", "B", "B", "B"],
    "beg_label_seq_id": [9, 84, 9, 84, null, null, null, null, null, null, null, 57, 67, 121, 125, 129, 178, 203, 121, 125, 129, 203],
    "end_label_seq_id": [83, 231, 83, 231, null, null, null, null, null, null, null, 57, 67, 121, 125, 129, 178, 205, 121, 125, 129, 205],
    "color": ["#dd6600", "#008800", "#cc8800", "#008888", "#1100aa", "#dddddd", "#ffff00", "#ffff00", "#00dd00", "#00dd00", "#00dd00", "red", "red", "red", "red", "red", "red", "red", "red", "red", "red", "red"],
    "label": ["DNA-binding", "Acyl-CoA binding", "DNA-binding", "Acyl-CoA binding", "DNA X", "DNA Y", "Gold", "Gold", "Chloride", "Chloride", "Chloride", "Ligand binding site", "Ligand binding site", "Ligand binding site", "Ligand binding site", "Ligand binding site", "Ligand binding site", "Ligand binding site", "Ligand binding site", "Ligand binding site", "Ligand binding site", "Ligand binding site"],
    "group_id": [null, null, null, null, null, null, null, null, null, null, null, 1, 1, 2, 2, 2, 3, 2, 4, 4, 4, 4]
}
