# Supplementary material for: Describing and Sharing Molecular Visualizations Using the MolViewSpec Toolkit
Source: Curr Protoc. Author manuscript; Available in PMC 2025 Jul 1. (PMC11338654; doi:10.1002/cpz1.1099)
Supplement: Supinfo [file NIHMS2006255-supplement-Supinfo.zip › annotations-1h9t-components.json]

{
    "label_asym_id": ["A", "B", "C", "D", "E", "H", "F", "G", "I"],
    "component": ["Protein", "Protein", "DNA", "DNA", "Gold", "Gold", "Chloride", "Chloride", "Chloride"]
}
