# Supplementary material for: Describing and Sharing Molecular Visualizations Using the MolViewSpec Toolkit
Source: Curr Protoc. Author manuscript; Available in PMC 2025 Jul 1. (PMC11338654; doi:10.1002/cpz1.1099)
Supplement: Supinfo [file NIHMS2006255-supplement-Supinfo.zip › protocol2.mvsj]

{
  "root": {
    "kind": "root",
    "children": [
      {
        "kind": "download",
        "params": {
          "url": "https://files.wwpdb.org/download/1h9t.cif"
        },
        "children": [
          {
            "kind": "parse",
            "params": {
              "format": "mmcif"
            },
            "children": [
              {
                "kind": "structure",
                "params": {
                  "type": "model"
                },
                "children": [
                  {
                    "kind": "component_from_uri",
                    "params": {
                      "uri": "./annotations-1h9t.cif",
                      "format": "cif",
                      "category_name": "components",
                      "field_name": "component",
                      "block_header": "1h9t_annotations",
                      "schema": "chain",
                      "field_values": [
                        "Protein"
                      ]
                    },
                    "children": [
                      {
                        "kind": "representation",
                        "params": {
                          "type": "cartoon"
                        },
                        "children": [
                          {
                            "kind": "color_from_uri",
                            "params": {
                              "uri": "./annotations-1h9t.cif",
                              "format": "cif",
                              "category_name": "annotations",
                              "field_name": "color",
                              "block_header": "1h9t_annotations",
                              "schema": "residue_range"
                            }
                          }
                        ]
                      }
                    ]
                  },
                  {
                    "kind": "component_from_uri",
                    "params": {
                      "uri": "./annotations-1h9t.cif",
                      "format": "cif",
                      "category_name": "components",
                      "schema": "chain",
                      "field_values": [
                        "DNA"
                      ]
                    },
                    "children": [
                      {
                        "kind": "representation",
                        "params": {
                          "type": "ball_and_stick"
                        },
                        "children": [
                          {
                            "kind": "color_from_uri",
                            "params": {
                              "uri": "./annotations-1h9t.cif",
                              "format": "cif",
                              "category_name": "annotations",
                              "schema": "residue_range"
                            }
                          }
                        ]
                      }
                    ]
                  },
                  {
                    "kind": "component_from_uri",
                    "params": {
                      "uri": "./annotations-1h9t.cif",
                      "format": "cif",
                      "category_name": "components",
                      "schema": "chain",
                      "field_values": [
                        "Gold",
                        "Chloride"
                      ]
                    },
                    "children": [
                      {
                        "kind": "representation",
                        "params": {
                          "type": "surface"
                        },
                        "children": [
                          {
                            "kind": "color_from_uri",
                            "params": {
                              "uri": "./annotations-1h9t.cif",
                              "format": "cif",
                              "category_name": "annotations",
                              "schema": "residue_range"
                            }
                          }
                        ]
                      }
                    ]
                  },
                  {
                    "kind": "label_from_uri",
                    "params": {
                      "uri": "./annotations-1h9t.cif",
                      "format": "cif",
                      "category_name": "annotations",
                      "field_name": "label",
                      "block_header": "1h9t_annotations",
                      "schema": "residue_range"
                    }
                  },
                  {
                    "kind": "tooltip_from_uri",
                    "params": {
                      "uri": "./annotations-1h9t.cif",
                      "format": "cif",
                      "category_name": "annotations",
                      "field_name": "label",
                      "block_header": "1h9t_annotations",
                      "schema": "residue_range"
                    }
                  }
                ]
              }
            ]
          }
        ]
      }
    ]
  },
  "metadata": {
    "version": "0.1",
    "title": "An example with MVS annotations",
    "timestamp": "2024-03-06T14:02:41.961318+00:00"
  }
}
