# Supplementary material for: Describing and Sharing Molecular Visualizations Using the MolViewSpec Toolkit
Source: Curr Protoc. Author manuscript; Available in PMC 2025 Jul 1. (PMC11338654; doi:10.1002/cpz1.1099)
Supplement: Supinfo [file NIHMS2006255-supplement-Supinfo.zip › protocol3.msvj]

{
  "root": {
    "kind": "root",
    "children": [
      {
        "kind": "download",
        "params": {
          "url": "https://www.ebi.ac.uk/pdbe/entry-files/download/4hhb_updated.cif"
        },
        "children": [
          {
            "kind": "parse",
            "params": {
              "format": "mmcif"
            },
            "children": [
              {
                "kind": "structure",
                "params": {
                  "type": "assembly",
                  "assembly_id": "1"
                },
                "children": [
                  {
                    "kind": "component",
                    "params": {
                      "selector": {
                        "label_asym_id": "E"
                      }
                    },
                    "children": [
                      {
                        "kind": "representation",
                        "params": {
                          "type": "ball_and_stick"
                        },
                        "children": [
                          {
                            "kind": "color",
                            "params": {
                              "selector": "all",
                              "color": "#ffffff"
                            }
                          },
                          {
                            "kind": "color",
                            "params": {
                              "selector": {
                                "label_asym_id": "E",
                                "label_atom_id": "FE"
                              },
                              "color": "#ff4500"
                            }
                          }
                        ]
                      }
                    ]
                  },
                  {
                    "kind": "component",
                    "params": {
                      "selector": {
                        "label_asym_id": "E",
                        "label_atom_id": "FE"
                      }
                    },
                    "children": [
                      {
                        "kind": "label",
                        "params": {
                          "text": "Iron Ion"
                        }
                      },
                      {
                        "kind": "tooltip",
                        "params": {
                          "text": "Additional info that appears only on mouseover"
                        }
                      }
                    ]
                  }
                ]
              }
            ]
          }
        ]
      },
      {
        "kind": "canvas",
        "params": {
          "background_color": "#ffcf6b"
        }
      },
      {
        "kind": "camera",
        "params": {
          "target": [
            18,
            18,
            24
          ],
          "position": [
            30,
            12,
            25
          ],
          "up": [
            0,
            1,
            0
          ]
        }
      }
    ]
  },
  "metadata": {
    "version": "0.1",
    "timestamp": "2024-03-11T15:56:51.872844+00:00"
  }
}
